# Supplementary material for: Development and Validation of a Predictive Model for Wheezing Illness Following Human Bocavirus 1 Infection in Children
Source: Microorganisms. 2026 Jul 3;14(7):1464. doi: 10.3390/microorganisms14071464 (PMC13413856; doi:10.3390/microorganisms14071464)
Supplement: Supplementary file 1 [file microorganisms-14-01464-s001.zip]

Archive with 2 entries (2 files):
- Supplemental Figure S1 Cross-Validation for Penalty Parameter (Log(λ)) Selection.pdf
- Supplemental Table S1. Demographic characteristics of HBoV1-related wheezing illness group and non-wheezing illness group.xlsx
