# Supplementary material for: Development and Validation of a Predictive Model for Wheezing Illness Following Human Bocavirus 1 Infection in Children
Source: Microorganisms. 2026 Jul 3;14(7):1464. doi: 10.3390/microorganisms14071464 (PMC13413856; doi:10.3390/microorganisms14071464)
Supplement: Supplementary file 1 [file microorganisms-14-01464-s001.zip › Supplemental Table S1. Demographic characteristics of HBoV1-related wheezing illness group and non-wheezing illness group.xlsx]

## Sheet: Horizontal layout-Data modifica
Supplemental Table S1. Demographic characteristics of HBoV1-related wheezing illness group and non-wheezing illness group
	Demographics				Clinical Symptoms*													Radiographic Findings*
	Age	Gender	Preterm birth,n(%)	Low birth weight,n(%)	Three concave sign,n(%)	Lung rales, n(%)	Rash,n(%)	Sputum production, n(%)	Rhinorrhea,n(%)	Cough,n(%)	Fever,n(%)	High fever (> 39°C),n(%)	Nasal congestion,n(%)	Tonsillar hypertrophy,n(%)	Cyanosis,n(%)	Irritability,n(%)	Lethargy or poor responsiveness,n(%)	Pulmonary consolidation,n(%)		Patchy opacities,n(%)		Air bronchogram sign,n(%)
non-Wheezing illness	1.93 (1.03, 3.46)	67 (65.7%)	9 (8.8%)	0	16(15.7%)	0	9 (8.8%)	78 (76.5%)	17 (16.7%)	89 (87.3%)	90 (88.2%)	55 (53.9%)	12 (11.8%)	24 (23.5%)	8 (7.8%)	3 (2.9%)	11 (10.8%)	69 (67.6%)		4 (3.9%)		6 (5.9%)
Wheezing illness	1.81 (1.21, 2.88)	150 (65.8%)	45 (19.7%)	4 (0.2%)	77(33.8%)	127 (55.7%)	9 (3.9%)	189 (82.9%)	36 (15.8%)	206 (90.0%)	201 (88.2%)	105 (46.1%)	16 (7.0%)	47 (20.6%)	29 (12.7%)	30 (13.2%)	50 (21.9%)	133 (58.3%)		29 (12.7%)		8 (3.5%)
	Immunological Markers Tests Findings#												General Laboratory Tests Findings#
	Serum total IgE,n(%)	Eosinophil count,n(%)	Suppressor/Cytotoxic T-lymphocytes (CD8+),n(%)	CD4/CD8 ratio,n(%)	Helper/Inducer T-lymphocytes (CD4+),n(%)	T-lymphocyte percentage,n(%)	B-lymphocyte percentage,n(%)	NK cell percentage,n(%)	Total lymphocyte percentage,n(%)	IgM,n(%)	IgG,n(%)	IgA,n(%)	C-reactive protein (CRP),n(%)	White blood cell (WBC) count,n(%)	Alanine aminotransferase (ALT),n(%)	Aspartate aminotransferase (AST),n(%)	Lactate dehydrogenase (LDH),n(%)	Creatine kinase (CK),n(%)	Creatine kinase-MB (CK-MB),n(%)	Adenosine deaminase (ADA),n(%)	Plasma bicarbonate (HCO3-),n(%)	Neutrophil percentage,n(%)	Lymphocyte percentage,n(%)
non-Wheezing illness	40 (39.2%)	31 (30.4%)	31 (30.4%)	45 (44.1%)	31 (30.4%)	31 (30.4%)	25 (24.5%)	31 (30.4%)	51 (50.0%)	45 (44.1%)	31 (30.4%)	31 (30.4%)	55 (53.9%)	45 (44.1%)	45 (44.1%)	55 (53.9%)	50 (49.0%)	35 (34.3%)	35 (34.3%)	30 (29.4%)	55 (53.9%)	25 (24.5%)	31 (30.4%)
Wheezing illness	139 (61.0%)	124 (54.4%)	73 (32.0%)	121 (53.1%)	73 (32.0%)	73 (32.0%)	160 (70.2%)	72 (31.6%)	114 (50.0%)	121 (53.1%)	76 (33.3%)	107 (46.9%)	71 (31.1%)	121 (53.1%)	121 (53.1%)	109 (47.8%)	114 (50.0%)	139 (61.0%)	139 (61.0%)	160 (70.2%)	109 (47.8%)	171 (75.0%)	183 (80.3%)
	Complications & History Findings*																			Treatment Findings*
	Family history of allergy,n(%)	Respiratory failure,n(%)	Hypoxemia,n(%)	Acid-base imbalance,n(%)	Electrolyte imbalance,n(%)	Coagulation dysfunction,n(%)	Cardiac dysfunction,n(%)		Liver dysfunction,n(%)	Gastrointestinal dysfunction,n(%)	Altered consciousness,n(%)	Hypoalbuminemia,n(%)	Convulsions,n(%)	Vomiting,n(%)	Diarrhea,n(%)	Congenital anatomical abnormality,n(%)		Personal atopic constitution,n(%)		Assisted ventilation,n(%)	Antibiotic use,n(%)	Length of hospital stay (days),n(%)
non-Wheezing illness	21 (20.6%)	12 (11.8%)	20 (19.6%)	16 (15.7%)	9 (8.8%)	7 (6.9%)	12 (11.8%)		27 (26.5%)	14 (13.7%)	6 (5.9%)	3 (2.9%)	16 (15.7%)	11 (10.8%)	9 (8.8%)	0		11 (10.8%)		14 (13.7%)	88 (86.3%)	6.00 (4.00, 7.75)
Wheezing illness	76 (33.3%)	28 (12.3%)	67 (29.4%)	21 (9.2%)	28 (12.3%)	12 (5.3%)	66 (28.9%)		63 (27.6%)	26 (11.4%)	8 (3.5%)	26 (11.4%)	77 (33.8%)	23 (10.1%)	24 (10.5%)	4 (1.8%)		58 (25.4%)		92 (40.4%)	213 (93.4%)	6.00 (5.00, 8.00)
Footnote:Data are presented as median (interquartile range, IQR) for age.Gender is expressed as male number, male/female ratio. * Demographics, Clinical Symptoms, Radiographic Findings, Complications & History Findings, and Treatment Findings show as the number (percentage). # Immunological Markers Tests Findings and General Laboratory Tests Findings with abnormal values (based on clinical refere…
